# Supplementary material for: ZnFe2O4/GQDs Nanoparticles as Peroxidase Mimics for Sensitive and Selective Colorimetric Detection of Glucose in Real Samples
Source: Micromachines (Basel). 2025 Apr 28;16(5):520. doi: 10.3390/mi16050520 (PMC12113822; doi:10.3390/mi16050520)
Supplement: Supplementary file 1 [file micromachines-16-00520-s001.zip]

Archive with 1 entries (1 files):
- micromachines-3555488-supplementary.pdf
